# Supplementary material for: N-Acetylcysteine as a Host-Directed Therapy Against Clarithromycin-Resistant Mycobacterium abscessus
Source: Pathogens. 2025 Mar 21;14(4):302. doi: 10.3390/pathogens14040302 (PMC12030110; doi:10.3390/pathogens14040302)
Supplement: Supplementary file 1 [file pathogens-14-00302-s001.zip]

Archive with 1 entries (1 files):
- pathogens-3525462-supplementary.pdf
